# Supplementary material for: Piceid Octanoate Protects Retinal Cells against Oxidative Damage by Regulating the Sirtuin 1/Poly-ADP-Ribose Polymerase 1 Axis In Vitro and in rd10 Mice
Source: Antioxidants (Basel). 2024 Feb 4;13(2):201. doi: 10.3390/antiox13020201 (PMC10886367; doi:10.3390/antiox13020201)
Supplement: Supplementary file 1 [file antioxidants-13-00201-s001.zip]

Archive with 1 entries (1 files):
- antioxidants-2833855-supplementary.pdf
